# Supplementary material for: Phylogeographic Insights into Aedes albopictus in Korea: Integrating COX1, ND5, and CYTB Analyses
Source: Insects. 2026 Jan 10;17(1):82. doi: 10.3390/insects17010082 (PMC12842514; doi:10.3390/insects17010082)
Supplement: Supplementary file 1 [file insects-17-00082-s001.zip]

Archive with 1 entries (1 files):
- insects-3953550-supplementary.pdf
